# Supplementary material for: Patterns, Profiles, and Parsimony: Dissecting Transcriptional Signatures From Minimal Single-Cell RNA-Seq Output With SALSA
Source: Front Genet. 2020 Oct 9;11:511286. doi: 10.3389/fgene.2020.511286 (PMC7586319; doi:10.3389/fgene.2020.511286)
Supplement: Supplementary Table 2 — List of 150 overrepresented genes in the Macosko’s mouse retina DropSeq dataset with multi-count UMI alignments (4 or more counts) among gene × cell data-positive expression matrix fields. [file Table_2.XLSX]

## Sheet: SALSA Table 2 Overrepresented G
Overrepresented Gene (Entrez Symbol)	Total Number of Expressing Cells	Total UMIs Aligned to Gene in Dataset	Rate of Aligned UMIs per Expressing Cell
Acin1	2885	49145	17.0347
Actb	6754	93923	13.9063
Aipl1	5155	77972	15.1255
Aldoa	5624	82646	14.6952
Ankrd12	6577	82658	12.5677
Anp32a	9573	115624	12.0781
Anp32e	6108	86937	14.2333
Aplp2	7612	92021	12.0889
Arl6ip1	4811	68751	14.2904
Atp1b1	3411	53936	15.8124
Atp1b2	3187	56530	17.7377
Atp2b1	7228	97555	13.4968
Atp5b	4788	72997	15.2458
Atp5g3	2841	50091	17.6315
Atp6v1a	3093	45678	14.7682
Atrx	3850	51736	13.4379
Atxn7l3b	2935	45733	15.5819
Cadm1	2797	49547	17.7143
Calm1	15282	314432	20.5753
Calm2	4639	67660	14.585
Calr	2862	48325	16.885
Canx	3834	55881	14.5751
Car2	3618	56486	15.6125
Celf4	3877	51064	13.171
Cep290	2790	44172	15.8323
Chchd2	3493	56934	16.2995
Chgb	4585	61802	13.4792
Ckb	9456	120060	12.6967
Cnga1	11413	131511	11.5229
Cngb1	4150	67424	16.2467
Cox4i1	5907	82594	13.9824
Cox6c	6857	92444	13.4817
Cox7c	3920	59054	15.0648
Cox8a	4491	65436	14.5705
Cpe	6487	90228	13.909
Cplx3	3874	46177	11.9197
Cplx4	3191	56123	17.5879
Crx	3362	58853	17.5054
Cst3	10743	142609	13.2746
Ddx17	2891	51151	17.6932
Ddx5	12081	142131	11.7648
Eef1a1	6781	98603	14.5411
Eif1	3023	53910	17.8333
Elovl4	3447	60554	17.5672
Fam57b	5596	83359	14.8962
Fkbp3	3019	45424	15.046
Fth1	8545	111306	13.0259
Gnao1	4954	55282	11.1591
Gnas	5594	79519	14.2151
Gnat1	24837	257898	10.3836
Gnb1	23565	246018	10.44
Gng13	4147	44411	10.7092
Gngt1	46645	781808	16.7608
Gria2	2813	33308	11.8407
Guca1b	3559	60755	17.0708
H3f3b	25259	283898	11.2395
Hmgn1	20547	218232	10.6211
Hmgn2	4517	74436	16.4791
Hnrnpa2b1	6864	89034	12.9712
Hnrnpu	6851	94594	13.8073
Hsp90aa1	35081	382269	10.8968
Hsp90ab1	7717	101024	13.0911
Hsp90b1	8228	103091	12.5293
Hspa5	3450	52102	15.102
Hspa8	4116	59366	14.4232
Isl1	3249	34281	10.5512
Itm2b	3638	51391	14.1262
Kcnb1	4898	73783	15.0639
Kif1b	4516	68761	15.2261
Ktn1	3130	51297	16.3888
Ldha	6182	91428	14.7894
Luc7l3	9286	110058	11.852
Malat1	54566	1318135	24.1567
Map1b	6417	88601	13.8072
Matr3	3502	53067	15.1533
Mdh1	2833	47486	16.7617
Meg3	9922	182791	18.4228
Mgarp	10909	140474	12.8769
Mif	3482	47732	13.7082
Mpp4	4479	67159	14.9942
Nap1l1	4599	71936	15.6417
Ncl	6835	89560	13.1031
Ndufa4	12354	142113	11.5034
Nedd4	2933	48147	16.4156
Neurod1	8799	108414	12.3212
Nme1	3279	38535	11.7521
Nr2e3	11681	137221	11.7474
Nrep	3116	43035	13.811
Nrl	10885	129715	11.9169
Pabpc1	6412	94364	14.7168
Pcbp2	5784	88515	15.3034
Pcp2	3835	51143	13.3359
Pcp4	6239	91416	14.6523
Pdc	36425	416536	11.4354
Pde6a	2985	55863	18.7146
Pde6b	14466	161064	11.134
Pde6g	29391	332323	11.307
Pkm	6856	96450	14.068
Pnn	6037	75520	12.5095
Prph2	20934	221612	10.5862
Psip1	4473	56976	12.7378
Ptma	6428	84928	13.2122
Ptms	6176	82297	13.3253
Purb	5257	72599	13.81
Rbm25	7065	85579	12.1131
Rbm39	4288	65420	15.2565
Rbp3	3095	51838	16.7489
Rcvrn	22467	240292	10.6953
Rdh12	3206	56290	17.5577
Rgs9	5533	78827	14.2467
Rho	49285	849645	17.2394
Rom1	16257	177242	10.9025
Rp1	19083	206160	10.8033
Rpgrip1	16903	188463	11.1497
Rs1	10974	128743	11.7316
Rsrc2	3153	52775	16.738
Rsrp1	9606	114651	11.9354
Rtn4	3035	50544	16.6537
Sag	44008	593159	13.4784
Samd11	3413	55456	16.2485
Scg2	3233	44327	13.7108
Sec62	3098	51271	16.5497
Serbp1	4795	70039	14.6067
Sfrs18	8557	99953	11.6808
Slc24a1	11359	127443	11.2196
Slc25a4	8972	113831	12.6874
Slc6a6	4292	68223	15.8954
Snap25	7522	104954	13.9529
Sncb	3067	41483	13.5256
Snhg11	4124	79111	19.1831
Snrnp70	3742	56710	15.155
Son	8669	103684	11.9603
Srrm2	5058	68503	13.5435
Ssu72	2908	54859	18.8649
Stx3	3221	58596	18.1919
Syt1	9214	120575	13.0861
Tax1bp1	9259	111948	12.0907
Tcf25	2816	46428	16.4872
Tma7	19347	210231	10.8663
Tmsb10	4804	57290	11.9255
Trpm1	4437	63858	14.3922
Ttc3	6151	76493	12.4359
Ttyh1	4035	56670	14.0446
Tuba1a	6050	88961	14.7043
Tulp1	20007	220313	11.0118
Xist	7773	91860	11.8178
Ybx1	6807	92861	13.642
Ybx3	2853	53932	18.9036
Ywhab	5160	65777	12.7475
Ywhae	3777	62373	16.5139
